# Supplementary material for: Microfluidics-Assisted Polymer Vesicle Budding in Emulsion Systems: A Promising Approach for the Preparation and Application of Polymer Vesicles
Source: Molecules. 2024 Oct 11;29(20):4802. doi: 10.3390/molecules29204802 (PMC11510250; doi:10.3390/molecules29204802)
Supplement: Supplementary file 1 [file molecules-29-04802-s001.zip]

Archive with 1 entries (1 files):
- molecules-3208313-supplementary.pdf
